# Supplementary material for: Identification of the High-Affinity Potassium Transporter Gene Family (HKT) in Brassica U-Triangle Species and Its Potential Roles in Abiotic Stress in Brassica napus L
Source: Plants (Basel). 2023 Nov 4;12(21):3768. doi: 10.3390/plants12213768 (PMC10649870; doi:10.3390/plants12213768)
Supplement: Supplementary file 1 [file plants-12-03768-s001.zip]

Archive with 1 entries (1 files):
- plants-2645210-supplementary.xlsx
