# Supplementary material for: Identification of the High-Affinity Potassium Transporter Gene Family (HKT) in Brassica U-Triangle Species and Its Potential Roles in Abiotic Stress in Brassica napus L
Source: Plants (Basel). 2023 Nov 4;12(21):3768. doi: 10.3390/plants12213768 (PMC10649870; doi:10.3390/plants12213768)
Supplement: Supplementary file 1 [file plants-12-03768-s001.zip › plants-2645210-supplementary.xlsx]

## Sheet: Sheet1
Table S1. Primers used for RT-qPCR analysis of eight BnaHKT genes
Gene name	Gene ID	Forward primer	Reverse primer
BnaActin7	EV116054	TGGGTTTGCTGGTGACGAT	TGCCTAGGACGACCAACAATACT
BnaHKT1;1a	BnaA02T0271600ZS	TTACTTTCCGTTCGTGTCTGTA	TTCACCACTTGAAACAACGATC
BnaHKT1;1b	BnaC02T0368700ZS	CTCCATTTTAGGGTTTTTGGCA	AGAAGTGAAGAAGAGGTCCAAG
BnaHKT1;2a	BnaC03T0301900ZS	TATGCCGTTCACCATGAAAAAG	AGTGGATCTCGTCGTAGTTTTT
BnaHKT1;2b	BnaA03T0254300ZS	TACTCATGTTTATAGGTGGCCC	GCCTTTTCATTGATCTGGCTAG
BnaHKT1;3a	BnaA09T0257800ZS	TAGAGATGGTAGCTGCAAAGAC	GATTTGGCTGTGAACTGCTTAA
BnaHKT1;3b	BnaC09T0303500ZS	GGACTCGTGCTGATACAATTTC	CCAACTTCTGGTAGGAGTTCAT
BnaHKT1;4a	BnaC09T0303900ZS	GTGTTAGGGTTTGCGATGATAC	GCGTAGAAAGGTCAACAATGTT
BnaHKT1;4b	BnaA09T0258000ZS	AGCCTCCGACAGAGGATAGG	AGAACAACCTTCGCCGTCTT
